# Supplementary material for: A Conserved GA Element in TATA-Less RNA Polymerase II Promoters
Source: PLoS One. 2011 Nov 16;6(11):e27595. doi: 10.1371/journal.pone.0027595 (PMC3217976; doi:10.1371/journal.pone.0027595)
Supplement: Table S1 — All Sc promoters containing a bioinformatically defined GAE. (XLS) [file pone.0027595.s008.xls]

## Sheet: Sheet1
Table S1. All Sc promoters containing a bioinformatically defined GAE
Gene
YAL002W
YAL007C
YAL012W
YAL016W
YAL018C
YAL020C
YAL023C
YAL025C
YAL027W
YAL033W
YAL035W
YAL053W
YAL055W
YAL056W
YAL058W
YAR002C-A
YAR002W
YAR007C
YAR023C
YAR027W
YAR028W
YAR033W
YBL004W
YBL006C
YBL007C
YBL010C
YBL011W
YBL023C
YBL026W
YBL028C
YBL034C
YBL039W-B
YBL040C
YBL045C
YBL051C
YBL056W
YBL058W
YBL061C
YBL068W
YBL069W
YBL071W-A
YBL076C
YBL090W
YBL093C
YBL095W
YBL105C
YBR003W
YBR009C
YBR014C
YBR015C
YBR018C
YBR019C
YBR022W
YBR024W
YBR034C
YBR036C
YBR037C
YBR040W
YBR042C
YBR044C
YBR048W
YBR052C
YBR056W-A
YBR057C
YBR059C
YBR077C
YBR091C
YBR097W
YBR101C
YBR103W
YBR111W-A
YBR123C
YBR127C
YBR138C
YBR142W
YBR143C
YBR152W
YBR153W
YBR154C
YBR166C
YBR168W
YBR169C
YBR171W
YBR172C
YBR175W
YBR181C
YBR183W
YBR195C
YBR197C
YBR204C
YBR207W
YBR214W
YBR216C
YBR220C
YBR228W
YBR234C
YBR243C
YBR248C
YBR251W
YBR252W
YBR254C
YBR257W
YBR258C
YBR259W
YBR260C
YBR265W
YBR267W
YBR268W
YBR269C
YBR270C
YBR272C
YBR273C
YBR279W
YBR282W
YBR286W
YBR287W
YBR296C
YCL001W
YCL002C
YCL005W-A
YCL010C
YCL011C
YCL016C
YCL028W
YCL030C
YCL031C
YCL035C
YCL037C
YCL038C
YCL040W
YCL043C
YCL044C
YCL051W
YCL056C
YCL057W
YCL059C
YCR026C
YCR032W
YCR033W
YCR034W
YCR042C
YCR045C
YCR053W
YCR054C
YCR059C
YCR079W
YCR083W
YCR086W
YCR088W
YCR094W
YCR097W
YDL002C
YDL010W
YDL015C
YDL025C
YDL029W
YDL040C
YDL043C
YDL048C
YDL049C
YDL053C
YDL057W
YDL061C
YDL063C
YDL069C
YDL072C
YDL074C
YDL076C
YDL077C
YDL078C
YDL081C
YDL082W
YDL084W
YDL086W
YDL087C
YDL088C
YDL092W
YDL098C
YDL099W
YDL100C
YDL103C
YDL109C
YDL111C
YDL116W
YDL122W
YDL123W
YDL130W-A
YDL134C
YDL142C
YDL144C
YDL147W
YDL153C
YDL155W
YDL157C
YDL160C
YDL165W
YDL168W
YDL170W
YDL173W
YDL176W
YDL178W
YDL181W
YDL185W
YDL188C
YDL193W
YDL202W
YDL204W
YDL205C
YDL207W
YDL208W
YDL212W
YDL213C
YDL219W
YDL220C
YDL232W
YDL234C
YDL235C
YDR002W
YDR004W
YDR005C
YDR012W
YDR013W
YDR016C
YDR020C
YDR021W
YDR023W
YDR042C
YDR045C
YDR052C
YDR054C
YDR067C
YDR071C
YDR075W
YDR076W
YDR083W
YDR084C
YDR091C
YDR100W
YDR101C
YDR110W
YDR115W
YDR116C
YDR131C
YDR135C
YDR158W
YDR159W
YDR163W
YDR165W
YDR166C
YDR167W
YDR180W
YDR184C
YDR195W
YDR197W
YDR204W
YDR205W
YDR206W
YDR212W
YDR233C
YDR237W
YDR238C
YDR239C
YDR245W
YDR247W
YDR255C
YDR257C
YDR260C
YDR266C
YDR267C
YDR272W
YDR276C
YDR277C
YDR285W
YDR288W
YDR289C
YDR294C
YDR296W
YDR298C
YDR300C
YDR304C
YDR305C
YDR308C
YDR311W
YDR313C
YDR315C
YDR317W
YDR319C
YDR323C
YDR328C
YDR330W
YDR331W
YDR334W
YDR341C
YDR342C
YDR347W
YDR348C
YDR350C
YDR353W
YDR354W
YDR361C
YDR365C
YDR367W
YDR368W
YDR371W
YDR372C
YDR379C-A
YDR383C
YDR391C
YDR393W
YDR403W
YDR404C
YDR405W
YDR411C
YDR415C
YDR418W
YDR425W
YDR429C
YDR432W
YDR435C
YDR441C
YDR454C
YDR461W
YDR463W
YDR469W
YDR476C
YDR477W
YDR478W
YDR481C
YDR483W
YDR485C
YDR486C
YDR488C
YDR494W
YDR495C
YDR496C
YDR497C
YDR510W
YDR511W
YDR522C
YDR524C
YDR530C
YEL002C
YEL003W
YEL004W
YEL006W
YEL013W
YEL015W
YEL016C
YEL018W
YEL020W-A
YEL024W
YEL025C
YEL026W
YEL027W
YEL036C
YEL040W
YEL044W
YEL054C
YEL056W
YEL058W
YEL059C-A
YEL063C
YEL066W
YER001W
YER002W
YER006W
YER007C-A
YER009W
YER012W
YER016W
YER019W
YER020W
YER021W
YER022W
YER023W
YER024W
YER025W
YER027C
YER029C
YER030W
YER042W
YER046W
YER047C
YER048C
YER048W-A
YER050C
YER055C
YER059W
YER061C
YER063W
YER068W
YER070W
YER071C
YER076C
YER082C
YER083C
YER086W
YER087C-B
YER091C
YER092W
YER094C
YER100W
YER113C
YER115C
YER123W
YER126C
YER133W
YER134C
YER146W
YER148W
YER150W
YER156C
YER162C
YER170W
YER174C
YER175C
YER177W
YER180C
YER182W
YFL001W
YFL002C
YFL007W
YFL010C
YFL013C
YFL025C
YFL028C
YFL029C
YFL033C
YFL034C-B
YFL037W
YFL038C
YFL040W
YFL041W
YFL045C
YFL046W
YFL055W
YFL056C
YFR001W
YFR002W
YFR004W
YFR009W
YFR011C
YFR012W
YFR040W
YFR041C
YFR042W
YFR043C
YFR044C
YFR045W
YFR046C
YFR051C
YGL004C
YGL010W
YGL012W
YGL015C
YGL028C
YGL033W
YGL043W
YGL047W
YGL053W
YGL054C
YGL056C
YGL058W
YGL070C
YGL077C
YGL078C
YGL083W
YGL092W
YGL093W
YGL096W
YGL100W
YGL105W
YGL117W
YGL122C
YGL127C
YGL130W
YGL142C
YGL159W
YGL161C
YGL164C
YGL172W
YGL174W
YGL180W
YGL192W
YGL198W
YGL200C
YGL206C
YGL213C
YGL215W
YGL219C
YGL220W
YGL222C
YGL223C
YGL225W
YGL226W
YGL237C
YGL245W
YGL247W
YGL255W
YGR008C
YGR020C
YGR023W
YGR026W
YGR029W
YGR030C
YGR036C
YGR038W
YGR042W
YGR048W
YGR049W
YGR052W
YGR057C
YGR063C
YGR066C
YGR072W
YGR078C
YGR080W
YGR083C
YGR087C
YGR088W
YGR089W
YGR101W
YGR103W
YGR111W
YGR117C
YGR123C
YGR128C
YGR130C
YGR143W
YGR145W
YGR152C
YGR155W
YGR156W
YGR157W
YGR158C
YGR166W
YGR172C
YGR174W-A
YGR175C
YGR178C
YGR179C
YGR180C
YGR185C
YGR193C
YGR199W
YGR208W
YGR209C
YGR211W
YGR220C
YGR227W
YGR229C
YGR230W
YGR238C
YGR239C
YGR241C
YGR245C
YGR248W
YGR253C
YGR262C
YGR267C
YGR272C
YGR275W
YGR277C
YGR281W
YGR282C
YGR283C
YGR284C
YGR288W
YGR295C
YHL001W
YHL003C
YHL009C
YHL010C
YHL021C
YHL023C
YHL024W
YHL025W
YHL026C
YHL031C
YHL034C
YHL039W
YHL040C
YHR003C
YHR004C
YHR007C-A
YHR013C
YHR018C
YHR020W
YHR024C
YHR025W
YHR026W
YHR034C
YHR035W
YHR037W
YHR038W
YHR050W
YHR051W
YHR052W
YHR058C
YHR060W
YHR061C
YHR062C
YHR065C
YHR068W
YHR069C
YHR071W
YHR072W-A
YHR076W
YHR077C
YHR081W
YHR084W
YHR085W
YHR088W
YHR089C
YHR092C
YHR109W
YHR115C
YHR124W
YHR127W
YHR131C
YHR132C
YHR132W-A
YHR135C
YHR137W
YHR138C
YHR142W
YHR143W-A
YHR148W
YHR152W
YHR153C
YHR162W
YHR175W
YHR176W
YHR179W
YHR184W
YHR185C
YHR187W
YHR191C
YHR192W
YHR193C
YHR195W
YHR196W
YHR199C-A
YHR208W
YIL004C
YIL006W
YIL007C
YIL008W
YIL010W
YIL016W
YIL021W
YIL030C
YIL031W
YIL034C
YIL035C
YIL038C
YIL039W
YIL040W
YIL041W
YIL043C
YIL051C
YIL066C
YIL076W
YIL078W
YIL085C
YIL093C
YIL108W
YIL112W
YIL116W
YIL117C
YIL122W
YIL127C
YIL128W
YIL138C
YIL143C
YIL144W
YIL152W
YIL162W
YIR001C
YIR006C
YIR009W
YIR016W
YIR029W
YIR035C
YIR037W
YJL006C
YJL034W
YJL054W
YJL065C
YJL066C
YJL068C
YJL069C
YJL072C
YJL079C
YJL081C
YJL097W
YJL107C
YJL110C
YJL115W
YJL116C
YJL127C-B
YJL145W
YJL148W
YJL160C
YJL161W
YJL162C
YJL166W
YJL171C
YJL174W
YJL176C
YJL178C
YJL179W
YJL180C
YJL186W
YJL191W
YJL192C
YJL194W
YJL196C
YJL209W
YJL218W
YJR001W
YJR007W
YJR010C-A
YJR017C
YJR025C
YJR031C
YJR044C
YJR045C
YJR055W
YJR056C
YJR057W
YJR063W
YJR070C
YJR075W
YJR076C
YJR085C
YJR094W-A
YJR097W
YJR104C
YJR106W
YJR116W
YJR118C
YJR122W
YJR133W
YJR143C
YKL002W
YKL003C
YKL004W
YKL006C-A
YKL006W
YKL009W
YKL015W
YKL018C-A
YKL024C
YKL028W
YKL033W-A
YKL038W
YKL039W
YKL042W
YKL045W
YKL049C
YKL050C
YKL057C
YKL062W
YKL068W
YKL074C
YKL077W
YKL078W
YKL080W
YKL082C
YKL095W
YKL096W
YKL099C
YKL100C
YKL105C
YKL108W
YKL117W
YKL121W
YKL122C
YKL125W
YKL126W
YKL127W
YKL128C
YKL129C
YKL133C
YKL140W
YKL142W
YKL143W
YKL145W
YKL154W
YKL160W
YKL163W
YKL167C
YKL178C
YKL181W
YKL189W
YKL194C
YKL195W
YKL205W
YKL213C
YKL218C
YKR008W
YKR009C
YKR015C
YKR016W
YKR019C
YKR025W
YKR026C
YKR035W-A
YKR043C
YKR048C
YKR051W
YKR057W
YKR060W
YKR065C
YKR066C
YKR070W
YKR071C
YKR074W
YKR085C
YKR088C
YKR100C
YLL002W
YLL008W
YLL010C
YLL011W
YLL018C
YLL018C-A
YLL024C
YLL036C
YLL050C
YLL051C
YLL055W
YLR003C
YLR009W
YLR013W
YLR017W
YLR018C
YLR019W
YLR028C
YLR030W
YLR038C
YLR040C
YLR043C
YLR050C
YLR051C
YLR052W
YLR054C
YLR060W
YLR064W
YLR065C
YLR066W
YLR068W
YLR069C
YLR070C
YLR073C
YLR074C
YLR083C
YLR093C
YLR109W
YLR113W
YLR118C
YLR126C
YLR133W
YLR154C
YLR165C
YLR167W
YLR175W
YLR186W
YLR189C
YLR193C
YLR196W
YLR197W
YLR200W
YLR201C
YLR206W
YLR209C
YLR213C
YLR215C
YLR216C
YLR221C
YLR223C
YLR226W
YLR229C
YLR231C
YLR241W
YLR243W
YLR250W
YLR254C
YLR257W
YLR262C
YLR262C-A
YLR270W
YLR275W
YLR283W
YLR285W
YLR287C-A
YLR290C
YLR291C
YLR293C
YLR295C
YLR298C
YLR300W
YLR303W
YLR307C-A
YLR307W
YLR326W
YLR336C
YLR340W
YLR341W
YLR343W
YLR347C
YLR355C
YLR360W
YLR362W
YLR363W-A
YLR368W
YLR371W
YLR372W
YLR390W
YLR395C
YLR404W
YLR405W
YLR409C
YLR412W
YLR417W
YLR438C-A
YLR439W
YLR440C
YLR442C
YLR443W
YLR449W
YLR453C
YML004C
YML009C
YML016C
YML018C
YML019W
YML025C
YML026C
YML029W
YML030W
YML036W
YML043C
YML048W
YML057W
YML062C
YML064C
YML065W
YML067C
YML070W
YML074C
YML077W
YML079W
YML081C-A
YML085C
YML086C
YML093W
YML105C
YML107C
YML108W
YML110C
YML118W
YML119W
YML121W
YML125C
YML127W
YML128C
YML130C
YMR001C
YMR002W
YMR004W
YMR005W
YMR013C
YMR015C
YMR035W
YMR036C
YMR037C
YMR038C
YMR048W
YMR054W
YMR059W
YMR067C
YMR071C
YMR077C
YMR080C
YMR081C
YMR093W
YMR099C
YMR102C
YMR116C
YMR119W
YMR121C
YMR122W-A
YMR123W
YMR131C
YMR134W
YMR146C
YMR147W
YMR153W
YMR155W
YMR158W
YMR164C
YMR177W
YMR180C
YMR181C
YMR182W-A
YMR183C
YMR187C
YMR190C
YMR192W
YMR199W
YMR203W
YMR205C
YMR213W
YMR215W
YMR220W
YMR222C
YMR233W
YMR234W
YMR235C
YMR238W
YMR241W
YMR243C
YMR256C
YMR258C
YMR260C
YMR265C
YMR274C
YMR277W
YMR281W
YMR282C
YMR295C
YMR298W
YMR307W
YMR309C
YMR311C
YMR312W
YMR314W
YMR316W
YMR318C
YNL002C
YNL004W
YNL006W
YNL025C
YNL026W
YNL032W
YNL038W
YNL044W
YNL048W
YNL052W
YNL053W
YNL067W
YNL069C
YNL075W
YNL076W
YNL078W
YNL079C
YNL082W
YNL083W
YNL085W
YNL086W
YNL088W
YNL092W
YNL097C
YNL098C
YNL099C
YNL112W
YNL113W
YNL121C
YNL130C
YNL138W-A
YNL141W
YNL145W
YNL146C-A
YNL146W
YNL151C
YNL158W
YNL162W-A
YNL165W
YNL168C
YNL175C
YNL182C
YNL186W
YNL188W
YNL193W
YNL197C
YNL202W
YNL207W
YNL211C
YNL219C
YNL222W
YNL227C
YNL232W
YNL233W
YNL237W
YNL241C
YNL246W
YNL248C
YNL249C
YNL251C
YNL252C
YNL261W
YNL263C
YNL264C
YNL265C
YNL268W
YNL271C
YNL281W
YNL283C
YNL294C
YNL300W
YNL301C
YNL305C
YNL307C
YNL318C
YNL322C
YNL323W
YNL326C
YNL330C
YNR006W
YNR010W
YNR015W
YNR017W
YNR018W
YNR019W
YNR021W
YNR022C
YNR026C
YNR030W
YNR032C-A
YNR032W
YNR034W
YNR036C
YNR038W
YNR041C
YNR051C
YNR054C
YOL002C
YOL005C
YOL006C
YOL007C
YOL012C
YOL015W
YOL020W
YOL022C
YOL028C
YOL031C
YOL036W
YOL038W
YOL044W
YOL048C
YOL051W
YOL055C
YOL061W
YOL067C
YOL071W
YOL073C
YOL076W
YOL077C
YOL077W-A
YOL080C
YOL083W
YOL090W
YOL093W
YOL094C
YOL097C
YOL101C
YOL115W
YOL117W
YOL119C
YOL121C
YOL124C
YOL125W
YOL136C
YOL139C
YOL143C
YOL145C
YOL146W
YOL149W
YOL151W
YOL162W
YOR001W
YOR005C
YOR006C
YOR014W
YOR020C
YOR027W
YOR038C
YOR039W
YOR045W
YOR047C
YOR059C
YOR060C
YOR067C
YOR077W
YOR078W
YOR083W
YOR087W
YOR089C
YOR090C
YOR097C
YOR103C
YOR104W
YOR111W
YOR118W
YOR120W
YOR123C
YOR125C
YOR131C
YOR133W
YOR136W
YOR137C
YOR143C
YOR148C
YOR149C
YOR159C
YOR164C
YOR167C
YOR168W
YOR174W
YOR175C
YOR179C
YOR194C
YOR196C
YOR204W
YOR206W
YOR209C
YOR210W
YOR215C
YOR230W
YOR231W
YOR233W
YOR234C
YOR239W
YOR243C
YOR253W
YOR254C
YOR257W
YOR258W
YOR270C
YOR276W
YOR281C
YOR283W
YOR286W
YOR288C
YOR296W
YOR297C
YOR301W
YOR305W
YOR307C
YOR310C
YOR323C
YOR324C
YOR339C
YOR346W
YOR347C
YOR360C
YOR370C
YOR372C
YOR374W
YOR375C
YOR376W-A
YPL004C
YPL005W
YPL008W
YPL010W
YPL013C
YPL024W
YPL030W
YPL033C
YPL046C
YPL053C
YPL057C
YPL063W
YPL064C
YPL074W
YPL084W
YPL093W
YPL097W
YPL105C
YPL107W
YPL118W
YPL121C
YPL124W
YPL127C
YPL129W
YPL131W
YPL132W
YPL133C
YPL146C
YPL157W
YPL160W
YPL164C
YPL167C
YPL168W
YPL169C
YPL170W
YPL173W
YPL175W
YPL178W
YPL184C
YPL191C
YPL198W
YPL199C
YPL204W
YPL208W
YPL211W
YPL214C
YPL215W
YPL217C
YPL218W
YPL224C
YPL227C
YPL229W
YPL232W
YPL234C
YPL235W
YPL237W
YPL239W
YPL242C
YPL243W
YPL244C
YPL249C
YPL253C
YPL255W
YPL263C
YPL264C
YPL266W
YPL273W
YPR004C
YPR010C
YPR016C
YPR020W
YPR023C
YPR026W
YPR027C
YPR028W
YPR030W
YPR034W
YPR036W
YPR037C
YPR041W
YPR054W
YPR063C
YPR075C
YPR082C
YPR084W
YPR086W
YPR088C
YPR098C
YPR110C
YPR112C
YPR115W
YPR124W
YPR129W
YPR137W
YPR139C
YPR143W
YPR147C
YPR158W
YPR161C
YPR163C
YPR166C
YPR169W
YPR173C
YPR174C
YPR175W
YPR180W
YPR183W
